# Supplementary material for: Carbon Dot Synthesis in CYTOP Optical Fiber Using IR Femtosecond Laser Direct Writing and Its Luminescence Properties
Source: Nanomaterials (Basel). 2024 May 27;14(11):941. doi: 10.3390/nano14110941 (PMC11173491; doi:10.3390/nano14110941)
Supplement: Supplementary file 1 [file nanomaterials-14-00941-s001.zip]

Archive with 1 entries (1 files):
- nanomaterials-2947987-supplementary.avi
